# Supplementary material for: Atomic Arrangements of Graphene-like ZnO
Source: Nanomaterials (Basel). 2021 Jul 14;11(7):1833. doi: 10.3390/nano11071833 (PMC8308407; doi:10.3390/nano11071833)
Supplement: Supplementary file 1 [file nanomaterials-11-01833-s001.zip]

Archive with 1 entries (1 files):
- nanomaterials-1287373-supplementary.pdf
